# Supplementary material for: Microplastics alter the functioning of marine microbial ecosystems
Source: Ecol Evol. 2024 Nov 14;14(11):e70041. doi: 10.1002/ece3.70041 (PMC11564128; doi:10.1002/ece3.70041)
Supplement: Supplementary file 1 — Data S1: [file ECE3-14-e70041-s001.zip]

Archive with 5 entries (5 files):
- Dataset.xlsx
- Light.xlsx
- Metadata.rtf
- Microplastics code.rtf
- Supporting_Information.docx
