# Supplementary material for: Microplastics alter the functioning of marine microbial ecosystems
Source: Ecol Evol. 2024 Nov 14;14(11):e70041. doi: 10.1002/ece3.70041 (PMC11564128; doi:10.1002/ece3.70041)
Supplement: Supplementary file 1 — Data S1: [file ECE3-14-e70041-s001.zip › Dataset.xlsx]

## Sheet: Sheet1
id	day	temp	depth	mesocosm	plast_tot	plast_ps	plast_pp	plast_pet	plast_pvc	plast_pe	ammonium	hna	lna	chla_fluo	fvfm
t1t3p	2016-06-10	21.9658	-9.5	6	15	3	4	3	2	3	0.01	100	0	0.35516	0.19888
t1t2p	2016-06-10	21.8285	-9.5	5	18	2	10	3	2	1	0	84.1744	15.8256	0.35516	0.206434
t2t3p	2016-06-11	22.139	-9.5	6	24	2	12	4	3	3	0.01	100	0	0.35516	0.286432
t1t3i	2016-06-10	23.049	-4.5	6	25	7	11	3	2	2	0.08	88.6485	11.3515	0.710321	0.288684
t2t2p	2016-06-11	22.2556	-9.5	5	27	1	9	2	10	5	0	85.5605	14.4395	0.35516	0.277551
t1t2s	2016-06-10	23.5926	-0.5	5	37	6	14	3	5	9	0.02	88.6395	11.3605	0.710321	0.318059
t1t2i	2016-06-10	23.1864	-4.5	5	37	13	4	5	9	6	0.01	88.2472	11.7528	0.710321	0.31338
t3t2p	2016-06-12	22.507	-9.5	5	37	3	7	5	9	13	0.04	100	0	0.426192	0.342767
t2t2i	2016-06-11	23.3621	-4.5	5	44	9	12	9	8	6	0.03	91.444	8.55597	0.710321	0.340111
t5t2p	2016-06-14	21.6403	-9.5	5	45	2	4	15	16	8	0.13	76.5175	23.4825	0.745837	0.552141
t2t3i	2016-06-11	23.253	-4.5	6	45	11	14	5	9	6	0.1	89.9124	10.0876	1.06548	0.369885
t3t2s	2016-06-12	24.083	-0.5	5	47	4	25	10	4	4	0.03	88.4844	11.5156	1.24306	0.587405
t5t3s	2016-06-14	24.258	-0.5	6	47	10	6	9	9	13	0.01	83.4143	16.5857	2.41509	0.473294
t3t2i	2016-06-12	23.6134	-4.5	5	50	6	13	7	11	13	0.01	100	0	1.24306	0.347651
t5t3p	2016-06-14	21.5836	-9.5	6	50	6	10	9	14	11	0.18	90.5816	9.41844	0.710321	0.22037
t1t3s	2016-06-10	24.1613	-0.5	6	52	7	24	7	9	5	0.08	82.1898	17.8102	1.7758	0.332822
t1t1s	2016-06-10	23.5445	-0.5	4	56	6	21	7	9	13	0.08	83.8655	16.1345	1.59822	0.282651
t2t1s	2016-06-11	23.8122	-0.5	4	56	10	15	7	18	6	0.03	81.6792	18.3208	1.95338	0.361248
t6t1s	2016-06-15	23.4061	-0.5	4	64	15	13	8	17	11	0.23	71.2548	28.7452	1.7758	0.448584
t2t2s	2016-06-11	23.8273	-0.5	5	64	8	28	3	15	10	0.01	88.6204	11.3796	0.958933	0.344937
t3t1s	2016-06-12	24.0951	-0.5	4	72	9	20	13	17	13	0.04	77.5745	22.4255	1.7758	0.472706
t3t3i	2016-06-12	23.62	-4.5	6	73	9	16	15	18	15	0.04	100	0	1.24306	0.372134
t4t2p	2016-06-13	21.4394	-9.5	5	74	8	13	15	17	21	0.79	78.92	21.08	0.497225	0.518414
t7t2s	2016-06-16	23.7167	-0.5	5	75	24	25	6	16	4	0.29	68.3716	31.6284	2.84128	0.477379
t7t1s	2016-06-16	23.7006	-0.5	4	77	14	30	7	15	11	0.41	72.0827	27.9173	2.45061	0.450269
t6t3s	2016-06-15	24.0271	-0.5	6	79	17	21	10	26	5	0.5	76.3666	23.6334	1.95338	0.433387
t4t3i	2016-06-13	23.7947	-4.5	6	80	10	15	14	20	21	0.23	87.9878	12.0122	1.84683	0.488704
t6t2i	2016-06-15	22.9228	-4.5	5	81	10	22	15	24	10	0.22	71.3623	28.6377	2.48612	0.516206
t4t2i	2016-06-13	23.7678	-4.5	5	83	11	16	13	19	24	0.45	84.8772	15.1228	1.13651	0.469349
t5t2s	2016-06-14	23.6287	-0.5	5	88	9	21	14	21	23	0.33	79.8643	20.1357	2.13096	0.537092
t5t1s	2016-06-14	23.5926	-0.5	4	89	11	25	16	22	15	0.17	79.7409	20.2591	1.95338	0.473046
t4t2s	2016-06-13	24.1925	-0.5	5	91	12	31	18	10	20	0.4	87.9448	12.0552	1.27858	0.495974
t3t3s	2016-06-12	24.7552	-0.5	6	98	17	28	17	18	18	0.01	73.9139	26.0861	1.81132	0.398148
t7t2p	2016-06-16	21.9413	-9.5	5	99	23	22	14	28	12	0.4	77.052	22.948	1.101	0.355839
t6t3i	2016-06-15	22.989	-4.5	6	105	17	27	14	31	16	1.08	75.6656	24.3344	1.81132	0.414634
t4t1s	2016-06-13	24.1242	-0.5	4	106	17	33	17	20	19	0.38	83.6085	16.3915	2.23751	0.469741
t4t3s	2016-06-13	24.8661	-0.5	6	109	21	23	19	24	22	0.58	84.5338	15.4662	2.16648	0.46281
t7t3i	2016-06-16	23.5309	-4.5	6	122	16	43	14	30	19	1.18	77.2196	22.7804	1.81132	0.47493
t5t3i	2016-06-14	23.055	-4.5	6	127	10	16	27	41	33	0.12	95.3926	4.60739	1.88235	0.439414
t7t2i	2016-06-16	23.2161	-4.5	5	142	22	45	14	36	25	0.24	70.6943	29.3057	3.16093	0.512315
t5t2i	2016-06-14	22.9704	-4.5	5	143	15	23	31	38	36	0.09	79.2183	20.7817	1.81132	0.518349
t7t3s	2016-06-16	23.8415	-0.5	6	145	32	47	13	25	28	0.52	79.7911	20.2089	1.95338	0.406375
