# Supplementary material for: Microplastics alter the functioning of marine microbial ecosystems
Source: Ecol Evol. 2024 Nov 14;14(11):e70041. doi: 10.1002/ece3.70041 (PMC11564128; doi:10.1002/ece3.70041)
Supplement: Supplementary file 1 — Data S1: [file ECE3-14-e70041-s001.zip › Light.xlsx]

## Sheet: Sheet1
light
0.005809
0.005809
0.010174
0.010174
0.0143964
0.0156136
0.0156136
0.0187423
0.0322024
0.0414213
0.0442031
0.0459247
0.0459247
0.0476219
0.0480217
0.0539171
0.0561853
0.060358
0.0706208
0.0769153
0.0809847
0.0815741
0.0915582
0.097636
0.1005
0.125465
0.126949
0.134237
0.146878
0.151733
0.166898
0.172972
0.17471
0.190379
0.199165
0.22617
0.256596
0.308337
0.322597
0.322597
0.374067
0.464459
0.466005
0.513443
0.513568
0.632713
0.632713
0.634003
0.634003
0.63892
0.763385
0.885462
0.94418
0.991096
0.991096
1.04518
1.16925
1.16925
1.16992
1.29273
1.30881
1.30881
1.35083
1.35839
1.35839
1.41265
1.53718
1.53718
1.54973
1.61558
1.65433
1.71853
1.72333
2.11145
2.17481
2.40799
6.01803
6.24903
6.34253
6.58665
6.9312
8.21322
9.22103
11.404
17.9879
19.9734
25.8497
26.5754
40.8645
47.2418
49.0359
65.1047
67.6226
67.9935
69.8834
70.9875
72.291
76.7555
79.18
96.0094
117.163
122.186
126.921
139.159
139.564
144.349
149.232
182.021
187.278
198.769
235.09
256.397
298.512
303.34
325.398
372.95
508.434
603.847
944.092
